# Supplementary material for: Nano-Fibrillated Bacterial Cellulose Nanofiber Surface Modification with EDTA for the Effective Removal of Heavy Metal Ions in Aqueous Solutions
Source: Materials (Basel). 2025 Jan 15;18(2):374. doi: 10.3390/ma18020374 (PMC11767098; doi:10.3390/ma18020374)
Supplement: Supplementary file 1 [file materials-18-00374-s001.zip]

Archive with 1 entries (1 files):
- materials-3388872-supplementary.pdf
